# Supplementary material for: The Erythrocyte Membrane Lipidome of Healthy Dogs: Creating a Benchmark of Fatty Acid Distribution and Interval Values
Source: Front Vet Sci. 2020 Aug 21;7:502. doi: 10.3389/fvets.2020.00502 (PMC7472600; doi:10.3389/fvets.2020.00502)
Supplement: Supplementary file 1 [file Data_Sheet_1.XLSX]

## Sheet: Sheet1
HEALTHY DOGS, n=68
Healthy dogs, n=68	1	2	3	4	5	6	7	8	9	10	11	12	13	14	15	16	17	18	19	20	21	22	23	24	25	26	27	28	29	30	31	32	33	34	35	36	37	38	39	40	41	42	43	44	45	46	47	48	49
FAME - Area	Elite	Donna	Foxye	Klara	Patty	Betta	Nanà	Alfio	Axel	Belen	Greta	Ganesha	Loki	Bricco	Aurora	Dino	Mali	Bear	Tobia	Johnny	Axel	Tino	Baloo	Diego	Erin	Jolla	Brando	Birillo	Aki	Gaia	Woody	Gauna	Nikita	Dana	Lucky	Lea	Friday	Tiffany	Zeus	Lello	Snoopy	Sparky	Gloria	Isotta	Aurine	Sheila	Miele	Romeo	Ferro-ferruccio
C16:0.	11.006	6.957	14.082	12.788	13.238	5.707	8.846	6.028	8.753	48.331	118.942	83.776	18.597	15.849	156.965	137.992	95.873	123.377	27.955	46.728	23.67	16.182	15.972	97.373	20.45	18.333	15.504	50.87	99.837	107.063	82.76	24.038	19.693	21.384	124.798	36.562	32.027	96.85	47.836	85.938	154.209	70.765	110.137	308.05	70.37	36.472	3.706	49.853	5.359
9c,C16:1	0.23	0.114	0.191	0.224	0.184	0.098	0.074	0.192	0.146	0.686	2.13	0.837	0.206	0.228	3.584	2.676	1.4	2.097	0.481	0.826	0.429	0.2629	0.3076	1.856	0.366	0.301	0.14	1.035	1.775	2.463	1.36	0.334	0.161	0.207	1.499	0.48	0.239	1.877	0.421	1.308	3.4	1.668	3.157	8.677	1.848	0.98	0.043	0.989	0.071
C18:0	13.5	9.187	18.703	14.201	19.841	7.518	15.049	9.202	7.431	77.586	147.021	85.286	46.233	27.689	190.886	140.066	107.856	212.018	41.968	51.802	26.911	20.5609	19.3265	142.193	27.825	24.417	18.677	68.238	95.297	134.035	120.433	42.828	37.889	43.873	221.351	56.56	39.952	155.264	74.094	121.292	212.722	82.909	140.342	464.498	92.722	55.892	4.594	69.491	5.663
9c,C18:1	6.052	3.43	7.217	7.2	9.347	3.207	6.484	4.097	5.149	41.343	72.186	45.869	16.371	10.06	88.581	77.228	54.984	98.588	20.189	27.204	13.897	10.3515	9.42735	64.852	12.374	11.184	7.624	30.951	57.425	64.248	56.572	17.183	15.143	17.441	76.733	27.167	17.598	60.664	26.422	49	90.494	33.823	58.049	183.482	42.054	20.677	1.812	36.326	2.352
11c,C18:1	1.391	0.83	1.363	1.831	2.071	0.702	1.508	0.786	0.906	7.271	19.53	11.627	4.7	2.166	20.041	20.669	12.813	24.522	4.686	5.751	3.362	2.2651	2.2917	11.619	3.102	2.827	1.471	6.283	10.994	13.471	13.111	3.952	2.979	3.207	20.2	5.391	3.819	15.118	6.408	11.494	21.352	8.38	13.776	48.377	12.802	7.039	0.335	6.755	0.458
LA omega-6	11.564	5.773	12.771	11.621	15.469	4.725	8.293	7.948	6.639	62.795	102.348	59.67	27.942	17.231	147.396	110.666	63.101	132.858	18.633	39.268	19.861	11.9441	14.8478	122.644	19.894	17.422	17.167	62.507	96.317	94.29	107.689	23.489	26.437	26.915	151.483	50.054	27.491	107.577	55.067	108.041	148.599	71.909	105.534	237.755	66.197	44.672	2.95	75.432	2.648
DGLA omega-6	0.802	0.257	0.881	0.908	0.979	0.386	0.726	0.548	0.464	8.883	13.458	6.534	3.612	1.601	5.661	14.443	8.465	16.633	1.522	3.316	1.992	0.9549	1.33335	13.839	1.753	1.614	1.064	4.904	9.317	11.948	8.835	2.948	3.168	2.843	11.607	5.299	3.321	9.864	5.725	13.343	16.801	7.707	7.607	18.76	5.517	2.709	0.242	6.49	0.205
ARA omega-6	25.021	15.376	33.138	30.7	31.927	9.666	18.878	14.645	13.41	133.04	277.287	156.422	103.256	40.737	369.713	306.408	217.804	351.845	79.755	87.795	48.354	35.2815	34.3334	285.936	48.627	40.485	32.757	148.863	233.576	304.945	224.467	86.843	70.022	79.287	340.999	111.015	64.085	361.189	159.724	269.913	316.249	147.701	269.434	781.377	171.879	96.502	6.544	177.972	3.641
EPA omega-3	0.22	0.163	0.606	0.202	0.338	0.19	0.204	0.52	0.203	2.876	3.957	1.356	0.955	1.446	10.801	16.937	1.935	6.466	2.834	2.244	0.936	1.114	0.71245	3.591	0.884	0.593	0.888	2.16	3.762	6.377	3.548	1.902	1.967	0.919	6.835	2.418	1.133	6.886	2.28	7.519	7.909	1.794	4.11	13.994	7.389	4.646	0.203	2.907	0.173
DHA omega-3	0.501	0.456	0.637	0.314	0.147	0.121	0.178	0.312	0.624	4.03	15.669	11.409	3.317	2.533	6.377	16.006	4.707	6.434	3.044	2.36	2.361	1.0832	1.44735	6.372	2.365	1.913	1.914	3.283	2.009	12.904	4.386	4.995	1.251	0.764	6.465	3.484	1.681	11.966	1.123	17.923	16.642	3.014	7.283	8.62	12.082	6.325	0.299	1.652	0.169
Healthy dogs, n=68	1	2	3	4	5	6	7	8	9	10	11	12	13	14	15	16	17	18	19	20	21	22	23	24	25	26	27	28	29	30	31	32	33	34	35	36	37	38	39	40	41	42	43	44	45	46	47	48	49
FAME (μg/mL %) RELATIVE/QUANTITATIVE	Elite	Donna	Foxye	Klara	Patty	Betta	Nanà	Alfio	Axel	Belen	Greta	Ganesha	Loki	Bricco	Aurora	Dino	Mali	Bear	Tobia	Johnny	Axel	Tino	Baloo	Diego	Erin	Jolla	Brando	Birillo	Aki	Gaia	Woody	Gauna	Nikita	Dana	Lucky	Lea	Friday	Tiffany	Zeus	Lello	Snoopy	Sparky	Gloria	Isotta	Aurine	Sheila	Miele	Romeo	Ferro-ferruccio
C16:0.	15.6458	16.3394	15.7053	15.9739	14.1404	17.644	14.6727	13.6027	20.0028	12.4831	15.3834	18.0877	8.25056	13.247	15.6834	16.3535	16.8371	12.6453	13.8911	17.4679	16.682	16.1686	15.9589	12.9671	14.8451	15.3816	15.9364	13.4073	16.3448	14.2294	13.2694	11.5178	11.0097	10.854	12.9622	12.2408	16.7241	11.6968	12.6072	12.5204	15.5894	16.4562	15.2961	14.8434	14.5611	13.2072	17.8649	11.6412	25.8231
9c,C16:1	0.326935	0.267722	0.213001	0.279783	0.196528	0.302957	0.122733	0.43323	0.333621	0.177168	0.275463	0.180699	0.0913847	0.190553	0.358072	0.31711	0.245847	0.214911	0.238995	0.308751	0.302324	0.262661	0.307323	0.247143	0.265666	0.252522	0.143893	0.272762	0.290572	0.327325	0.21804	0.160024	0.090003	0.10506	0.155682	0.160689	0.124793	0.226671	0.110946	0.190548	0.343688	0.387858	0.438417	0.418068	0.382361	0.354849	0.207266	0.230924	0.342097
C18:0	19.2063	21.5938	20.8755	17.7529	21.2103	23.2614	24.9812	20.7815	16.9951	20.055	19.0301	18.4283	20.5275	23.1614	19.0877	16.6124	18.9565	21.7476	20.8708	19.3799	18.9811	20.5601	19.3258	18.9507	20.2147	20.5023	19.2131	17.999	15.6139	17.8283	19.325	20.5373	21.1993	22.2865	23.0088	18.951	20.8789	18.7663	19.5429	17.6851	21.5217	19.2955	19.5064	22.3995	19.2014	20.2556	22.163	16.2397	27.3095
9c,C18:1	8.60968	8.06172	8.0549	9.00038	9.99156	9.92223	10.7628	9.25206	11.7755	10.6861	9.34311	9.9107	7.26836	8.41459	8.85723	9.15911	9.66337	10.1121	10.0396	10.1769	9.80146	10.3506	9.42657	8.64268	8.98918	9.39043	7.84244	8.16345	9.40829	8.54533	9.07725	8.23933	8.47223	8.85917	7.97577	9.10212	9.19625	7.33192	6.96866	7.14412	9.15505	7.87125	8.06794	8.8476	8.70832	7.49308	8.74125	8.48878	11.3418
11c,C18:1	1.97886	1.9508	1.52125	2.28885	2.21382	2.17194	2.50314	1.77499	2.07197	1.87937	2.52779	2.51219	2.0867	1.81173	2.0039	2.45131	2.25187	2.5152	2.33025	2.15143	2.3712	2.26489	2.29151	1.54844	2.25347	2.37364	1.51315	1.65717	1.80122	1.79172	2.10372	1.895	1.6667	1.629	2.09963	1.80622	1.99571	1.82718	1.69007	1.67581	2.16013	1.95019	1.91466	2.33276	2.65097	2.55084	1.61607	1.57853	2.20857
LA	16.4501	13.5677	14.2528	14.5259	16.5346	14.6179	13.7647	17.9474	15.182	16.2298	13.2461	12.8918	12.4048	14.4118	14.7372	13.1239	11.0892	13.6262	9.26518	14.689	14.0069	11.9422	14.8456	16.3434	14.4512	14.6271	17.6577	16.4854	15.7792	12.5403	17.2781	11.2623	14.7901	13.6706	15.7444	16.7692	14.3651	13.001	14.5227	15.7512	15.0324	16.7335	14.6667	11.4639	13.7068	16.1875	14.2301	17.6261	12.7684
DGLA	1.14158	0.604383	0.983841	1.13569	1.0471	1.19493	1.20577	1.23822	1.06174	2.29732	1.74287	1.41257	1.60456	1.3399	0.566365	1.71388	1.48856	1.70699	0.757286	1.2412	1.40574	0.955353	1.33399	1.84534	1.2742	1.35593	1.0951	1.29418	1.52733	1.59005	1.41842	1.41438	1.77344	1.44492	1.20714	1.7764	1.73645	1.19285	1.51079	1.94649	1.70068	1.79458	1.05786	0.905129	1.14308	0.982263	1.16809	1.51746	0.989111
ARA	35.6142	36.1583	37.005	38.397	34.1468	29.9218	31.3524	33.0897	30.6842	34.4057	35.9086	33.8153	45.8677	34.0922	36.9873	36.3588	38.2991	36.1076	39.6815	32.8612	34.1219	35.297	34.3488	38.1263	35.3442	34.0105	33.7134	39.2841	38.2885	40.5809	36.0359	41.6637	39.1969	40.2953	35.4629	37.2146	33.5069	43.6769	42.1487	39.3738	32.0111	34.3911	37.4672	37.6984	35.6107	34.9897	31.5856	41.6112	17.567
EPA	0.313128	0.383294	0.676686	0.252633	0.361484	0.588132	0.338785	1.17486	0.464475	0.743733	0.512407	0.293127	0.424205	1.21008	1.08052	2.00968	0.340239	0.663533	1.40997	0.83988	0.660475	1.11444	0.712737	0.478797	0.6425	0.498143	0.913886	0.569985	0.616651	0.848588	0.56957	0.912461	1.10104	0.467034	0.710788	0.810528	0.592364	0.832654	0.60163	1.09679	0.800522	0.417701	0.571506	0.675126	1.53082	1.68447	0.979766	0.679648	0.834646
DHA	0.713468	1.07287	0.711692	0.392923	0.1573	0.374753	0.295769	0.705304	1.42853	1.04273	2.03015	2.46764	1.4742	2.12089	0.638297	1.90025	0.828106	0.660612	1.51528	0.88378	1.66692	1.08422	1.44873	0.850061	1.71985	1.60787	1.97087	0.8668	0.329487	1.71808	0.704483	2.3976	0.700636	0.388476	0.67268	1.1685	0.879355	1.44772	0.296491	2.61585	1.68537	0.702141	1.01327	0.416091	2.50446	2.29447	1.4439	0.386444	0.815795
Total SFA	34.8521	37.9332	36.5808	33.7268	35.3508	40.9054	39.6539	34.3842	36.998	32.5381	34.4135	36.516	28.778	36.4083	34.7711	32.966	35.7937	34.3929	34.762	36.8478	35.6631	36.7286	35.2847	31.9178	35.0598	35.8839	35.1495	31.4062	31.9587	32.0578	32.5945	32.0551	32.209	33.1405	35.971	31.1918	37.603	30.4631	32.1501	30.2055	37.1111	35.7517	34.8025	37.2429	33.7625	33.4628	40.0279	27.8809	53.1326
Total MUFA	10.9155	10.2802	9.78915	11.569	12.4019	12.3971	13.3887	11.4603	14.1811	12.7426	12.1464	12.6036	9.44644	10.4169	11.2192	11.9275	12.1611	12.8422	12.6088	12.6371	12.475	12.8781	12.0254	10.4383	11.5083	12.0166	9.49948	10.0934	11.5001	10.6644	11.399	10.2944	10.2289	10.5932	10.2311	11.069	11.3168	9.38577	8.76968	9.01047	11.6589	10.2093	10.421	11.5984	11.7417	10.3988	10.5646	10.2982	13.8925
PUFA omega-3	1.0266	1.45617	1.38838	0.645556	0.518784	0.962885	0.634554	1.88017	1.893	1.78646	2.54256	2.76077	1.8984	3.33097	1.71882	3.90992	1.16834	1.32415	2.92525	1.72366	2.3274	2.19866	2.16146	1.32886	2.36235	2.10602	2.88476	1.43679	0.946139	2.56667	1.27405	3.31006	1.80167	0.855509	1.38347	1.97903	1.47172	2.28037	0.898121	3.71264	2.48589	1.11984	1.58478	1.09122	4.03528	3.97894	2.42366	1.06609	1.65044
PUFA omega-6	53.2059	50.3304	52.2416	54.0586	51.7286	45.7346	46.3228	52.2753	46.928	52.9328	50.8976	48.1196	59.8771	49.8438	52.2909	51.1966	50.8769	51.4408	49.704	48.7915	49.5345	48.1946	50.5284	56.3151	51.0696	49.9935	52.4662	57.0636	55.595	54.7112	54.7324	54.3405	55.7604	55.4108	52.4145	55.7601	49.6085	57.8708	58.1822	57.0714	48.7442	52.9192	53.1917	50.0675	50.4606	52.1595	46.9839	60.7547	31.3244
Total PUFA	54.2325	51.7866	53.63	54.7042	52.2473	46.6975	46.9574	54.1555	48.821	54.7193	53.4402	50.8804	61.7755	53.1748	54.0097	55.1065	52.0452	52.7649	52.6292	50.5151	51.8619	50.3932	52.6899	57.6439	53.4319	52.0995	55.351	58.5004	56.5412	57.2779	56.0065	57.6505	57.562	56.2663	53.7979	57.7392	51.0802	60.1511	59.0803	60.7841	51.2301	54.039	54.7765	51.1587	54.4959	56.1384	49.4075	61.8208	32.9749
SFA/MUFA ratio	3.19291	3.68991	3.73688	2.91527	2.85043	3.29959	2.96174	3.00029	2.60897	2.55348	2.83323	2.89727	3.04644	3.49513	3.09925	2.76386	2.94329	2.67812	2.75696	2.91584	2.85877	2.85202	2.93418	3.05777	3.04647	2.9862	3.70016	3.11157	2.779	3.00606	2.85941	3.11385	3.14882	3.12846	3.51585	2.81794	3.32278	3.24567	3.66605	3.35226	3.18308	3.50188	3.33965	3.21103	2.87544	3.21796	3.78887	2.70735	3.82456
omega-6/omega-3 ratio	51.8274	34.5636	37.6278	83.7396	99.7113	47.4975	73.0006	27.8036	24.7902	29.63	20.0183	17.4298	31.5408	14.9637	30.4226	13.094	43.5461	38.8483	16.9913	28.3069	21.2832	21.92	23.3769	42.3785	21.6181	23.7384	18.1874	39.7162	58.7599	21.3161	42.9593	16.4167	30.9492	64.7694	37.8863	28.1755	33.7079	25.3778	64.7821	15.3722	19.6083	47.2559	33.5641	45.8822	12.5048	13.1089	19.3855	56.9882	18.9794
PUFA balance	1.89296	2.81186	2.58881	1.18009	0.992938	2.06196	1.35134	3.47179	3.87744	3.26478	4.75777	5.42599	3.07307	6.2642	3.18242	7.09521	2.24486	2.50952	5.55823	3.41217	4.48768	4.36301	4.10224	2.30529	4.42123	4.0423	5.21176	2.45603	1.67336	4.48108	2.27483	5.7416	3.12997	1.52046	2.5716	3.42753	2.88119	3.79107	1.52017	6.10791	4.85241	2.07228	2.89318	2.133	7.40475	7.08774	4.90545	1.72449	5.00515
UI	195.544	192.216	196.92	201.237	187.951	170.094	173.413	193.535	181.361	199.692	202.245	194.158	233.507	198.405	199.574	210.202	198.672	196.927	208.279	186.686	194.497	192.894	195.37	208.661	199.142	193.518	199.349	212.134	205.855	217.39	201.429	222.665	211.626	208.116	194.783	209.858	187.522	226.524	215.729	225.026	188.985	192.926	201.734	193.908	207.708	207.868	182.434	222.264	121.732
PI	169.049	170.549	174.239	175.334	158.953	143.532	146.319	165.761	154.612	171.57	179.986	172.793	213.66	177.948	175.689	189.545	176.233	171.058	190.403	161.042	170.916	170.723	171.076	182.474	176.278	169.533	176.189	186.817	178.611	197.147	173.597	205.659	187.591	183.916	169.912	183.668	162.738	206.907	192.34	204.872	165.056	166.266	178.447	171.737	187.95	186.833	160.603	194.533	96.896
[truncated: 19 more columns]
